# Supplementary material for: Genetic Regulation of the 2D to 3D Growth Transition in the Moss Physcomitrella patens
Source: Curr Biol. 2018 Feb 5;28(3):473–478.e5. doi: 10.1016/j.cub.2017.12.052 (PMC5807088; doi:10.1016/j.cub.2017.12.052)
Supplement: Data S2. Primer Sequences [file mmc3.xlsx]

## Sheet: Sheet1
DATA S2.
Cloning and sequencing primers:
Generation of nog1 complementation lines
32970008(exon)_GSPFSalI	aaagtcgacATGGAATATGATTATGGACG	Amplification (and sequencing) of full-length PpNOG1 transcript - Forward primer
32970008(exon)_GSPRHindIII	aaaaagcttAGAAACTAGAGATGATATTG	Amplification (and sequencing) of full-length PpNOG1 transcript - Reverse primer
Generation of nog1 disruption lines
32970008_KI.5FKpnI_revised	aaaggtaccCCATCCATGCACACAACCAA	Amplification of 5' flanking region for nog1 disruption construct - Forward primer
32970008_KI.5RXhoI	aaactcgagCCTCCGCTCCAAACTCCCAC	Amplification of 5' flanking region for nog1 disruption construct - Reverse primer
32970008_KI.5’seq1F	CCATCCATGCACACAACCAA	Sequencing of 5' flanking region for nog1 disruption construct
32970008_KI.5’seq2F	AATCAGGATCCTCACGGTCG	Sequencing of 5' flanking region for nog1 disruption construct
32970008_KI.5’seq1R	TTCCTAGAAACGGTGCTGGT	Sequencing of 5' flanking region for nog1 disruption construct
32970008_KI.5’seq2R	TTGGTTGTGTGCATGGATGG	Sequencing of 5' flanking region for nog1 disruption construct
32970008_KI.3FNotI	aagcggccgcTAATCTGTGTATGAGTTCAG	Amplification of 3' flanking region for nog1 disruption construct - Forward primer
32970008_KI.3RSacII	aaaccgcggGAGTTATCTAGTTTTGTGGA	Amplification of 3' flanking region for nog1 disruption construct - Reverse primer
32970008_KI.3’seq1F	TCATGCCTCGTATGCTCCAA	Sequencing of 3' flanking region for nog1 disruption construct
32970008_KI.3’seq2F	CGTTCAAGATGTGGAGGGGA	Sequencing of 3' flanking region for nog1 disruption construct
32970008_KI.3’seq1R	CAGCCCTCATTCACATGCTT	Sequencing of 3' flanking region for nog1 disruption construct
32970008_KI.3’seq2R	CCCCTCCACATCTTGAACGT	Sequencing of 3' flanking region for nog1 disruption construct
Genotyping primers:
32970008_KI.5’seq2F	AATCAGGATCCTCACGGTCG	To check for the absence of an intact PpNOG1 gene in nog1 disruptant lines; to check for the presence of an intact PpNOG1 gene in nog1 complementation lines - Forward primer
32970008_KI_5’flankR	ACAGACAATGATGGGGCTCT	To check for the absence of an intact PpNOG1 gene in nog1 disruptant lines; to check for the presence of an intact PpNOG1 gene in nog1 complementation lines - Reverse primer
32970008(exon)_GSPFSalI	aaagtcgacATGGAATATGATTATGGACG	To check for the presence of the transgene in nog1 disruptant lines and nog1 complementation lines - Forward primer
32970008(exon)_GSPRHindIII	aaaaagcttAGAAACTAGAGATGATATTG	To check for the presence of the transgene in nog1 disruptant lines and nog1 complementation lines - Reverse primer
Preparation of probes for Southern blotting:
32970008_KI.5FKpnI_revised	aaaggtaccCCATCCATGCACACAACCAA	Preparation of the pNOG1 probe for Southern blotting - Forward primer
32970008_KI.5RXhoI	aaactcgagCCTCCGCTCCAAACTCCCAC	Preparation of the pNOG1 probe for Southern blotting - Reverse primer
qPCR primers:
PpACT7qPCRF2	GGGGAAGGTGAGGATGTCC	Real-time PCR amplification of PpACT7 (Pp1s198_154V6) - Forward primer
PpACT7qPCRR2	GATGCTCGGAAACACGGC	Real-time PCR amplification of PpACT7 (Pp1s198_154V6) - Reverse primer
EF1alphaqPCRF	AATCATACATTTCACCTCGCC	Real-time PCR amplification of PpEF1A (Pp1s84_186V6) - Forward primer
EF1alphaqPCRR	GATCAGTGGGTAGAAGTGAC	Real-time PCR amplification of PpEF1A (Pp1s84_186V6) - Reverse primer
DNAJqPCR(Pp1s123_116V6)F	ACTTGCCAAACTTGTTTCGG	Real-time PCR amplification of PpDNAJ (Pp1s123_116V6) - Forward primer
DNAJqPCR(Pp1s123_116V6)R	CTTCCATCTCCGCGACATTC	Real-time PCR amplification of PpDNAJ (Pp1s123_116V6) - Reverse primer
PpNOG1qPCR_F2	TTTAGAGCGTCGCATCCTTG	Real-time PCR amplification of PpNOG1 (Pp1s139_123V6) - Forward primer
PpNOG1qPCR_R2	CGTCGCATCTTCCACTTCAG	Real-time PCR amplification of PpNOG1 (Pp1s139_123V6) - Reverse primer
PpAPB1GSP-F1	CCATCCACGCGGTTGATAGT	Real-time PCR amplification of PpAPB1 - Forward primer
PpAPB1GSP-R1	TCACAGGATCACGAAGGACAAA	Real-time PCR amplification of PpAPB1 - Reverse primer
PpAPB2GSP-F1	CGGTCCGCGGGAAAG	Real-time PCR amplification of PpAPB2 - Forward primer
PpAPB2GSP-R1	TGGGACTGGGAACTCGTCAT	Real-time PCR amplification of PpAPB2 - Reverse primer
PpAPB3GSP-F1	GGCGAATTGTCGGCATCT	Real-time PCR amplification of PpAPB3 - Forward primer
PpAPB3GSP-R1	TCTGCGCCTGACCTGAGTACT	Real-time PCR amplification of PpAPB3 - Reverse primer
PpAPB4qPCR_F3	TTGCAGTTGTAACCTGACGG	Real-time PCR amplification of PpAPB4 - Forward primer
PpAPB4qPCR_R3	AAGGGCCAAAGGAGGGAATT	Real-time PCR amplification of PpAPB4 - Reverse primer
