# Supplementary material for: Genetic Regulation of the 2D to 3D Growth Transition in the Moss Physcomitrella patens
Source: Curr Biol. 2018 Feb 5;28(3):473–478.e5. doi: 10.1016/j.cub.2017.12.052 (PMC5807088; doi:10.1016/j.cub.2017.12.052)
Supplement: Data S4. NOG1 Alignment Used for Phylogenetic Inference [file mmc5.txt]

DATA S4. 

>S.moellendorfii_predicted
------MPQSSGLGIKVALKPQYRMAPPV------------------------------------------QL-SP---V
IGEVPRTSIAQFDFDFERKVIDDAE-RGVR--QANDDP---VISKYLSMGLSREAVSLGVAAYGDVQAKVVEFCSAYSLL
REMGFPSTAVAGALVMHDNDKEKALAQFV-----------

>S.lycopersicum_03g007520.2.1
------MSSNTGIGIRVAIKPEYRITPPP------------------------------------------QL-ST---Q
VGEIPRSTF-NFDFDLEKKILAEAE-KESQ--GYTGDL---MMNKYATAGFNREAVAIAVANYGDNPIKVKEFVEGYTLL
KEMGFSSNSVADALLMNDNDKDKAAAQLLGNSS-------

>M.polymorpha_0050s0076.1
------MSNLPGSGIRVAIKPEYRVGPAV------------------------------------------QLILP---Q
NAEVPRSLF-NFDFELERRILAEAE-RGAQ--GMVDDP---VVRKYLAMGLHREAVVMAVTTYGDVQNKVLDFVPSYNLL
REMGFPAVAVTGALAMYDNDRERALAHFV-----------

>S.polyrhiza_26G0010900
------MPTSGSGIIRVMLKPEYRITPPP------------------------------------------QL-AP---Q
VTEVPRSHF-NFDFEFERRILAEAE-KDGQ--GPAGDP---VVEKYVAMGLGREAASLAVLSFGDDAIKVREFVKGYNLL
REMGFASKNVAEALVMYDNDTDRALAHFLNSSS-------

>B.rapa_J00835.1
------MSSSSGLGIKVTLKPEFRITPPP------------------------------------------QL-LP---R
AGDIPRSGF-QFDFGLERAVLTEAE-KDNP--SMGVDP---LVMKYTASGLNREAVNIAVANYGDNPTKVQEFANGFAAM
REMGFPTNAVAEALFMFDNDTDKALSHLLHGSS-------

>S.fallax_0183s0013.1
------MSFSSGTGIKVTIKPIYRVAPPV------------------------------------------QL-LP---Q
GGEVPRSLF-QFDFDLERRILAEAE-SQGQ--GSVEDP---TVAKYVSMGLNKEAVVMAIRTFGDIQNKVVDFCPTYSRL
WEMGFQSDAVAAALATCDNDFERALAYLVSM---------

> M.pusilla_59854
------MDARPCVGVRIAVPATYQLTPPV------------------------------------------SL-PPLETD
AAADAADDA-RFDTTRERQVLAEET-SPST--DGPEDP---TIEKFLRMGYPRDAVALGVAMWGDDPTKVPEFCTFFARG
IEFGFPPHVLAGALAANDNNLEAAIGCCIK----------

>S.lycopersicum_06g036500.1.1
------MQASAEIGIRIAIIPEFQITPPP------------------------------------------PL-VP---Q
-GDVPQCTF-QFDFDLEKKILAEANQKESQ-------------------------VHFHVNL------------------
----------------------------------------

>S.bicolor_Sobic.010G047400.1
------MSSSSKVGIQVTIKPEFRIDPPP------------------------------------------QL-PP---Q
MVEIPRSTF-NFDFEYERRILAEAE-KENP----SGDP---VVDRYVSMGLGREAVSFAVLNYGDNPTKVKEFVKSYNIL
HEMGFTSPNVPELLAIHDNDPDKVIQRLLSSPS-------

>P.patens_PhPat.001G046300.1_NOG1
------MSFPSGSAIKVTIKPMYRLGPPA------------------------------------------QL-RV---Q
SREVPRSLF-QFEFDLERRILAEAE-QGNL--AEVEDA---TVAKYLAMGHNKEAVQYALQTYGDDQNKVLDFCPPFNRI
REMGFAADRVAKALASCNNDEEQAISSLVS----------

>P.trichocarpa_015G023600.1
------MSPSSGLGIRVMIKPEYRITPPP------------------------------------------QL-TP---Q
IVEIPRSSF-QFDFELERQILAEAE-KDSP--IVGKYP---VVRKYISMGLNRDAVPLAVANYGDNPPKVQEFVNGYTLL
QEMGFPSNKVAEALLMYDNNTDEALAHFLNSS--------

>S.viridis_4G063700.1
------MSTSSKVGIQVAIKPEFRITPPP------------------------------------------QL-PP---Q
MVEIPRSTF-NFDFEYERRILAEAE-KENP--SGSGDP---VVDKYVSMGLGREAVSFAVLNYGDNPAKVKEFVKSYNIL
HEMGFTSPNVPELLAIHDNDPDKVIQRLLSSPS-------

> G.raimondii_006G200100.1
-------SSSAGLGIRVVLKPDYRITPLP------------------------------------------QF-SP---Q
VGDIRRSNF-QFDFEFERKILAQPD-AEFM--GANSDS---VLNKYIASGLSQEAVIIAVANYGDSPTKVREFVNGYNLL
REMGFSANNVADALLVCDNDTDKALAHFLNSSS-------

>P.trichocarpa_012G033300.1
------MSPSSGLGIRVMIKPEYRITPPP------------------------------------------QL-TP---Q
IGEIPRSSV-QFDFELERQIIAEAE-KGSV--GPTADP---VERKYIASGLSRDAVPLAVANYGDNPTKVQEFVNGYTLL
REMGFSSSSVAEALLTYDNDADKALAHFLGSS--------

>M.trunculata_3g090640.1
------MSPSIGLGIKVAIKPEYKIAPPP------------------------------------------HL-LP---H
VGDIPRSNF-QFDFGLERKILAEAE-KENP--VTTADP---IVNKYIAMGLSRDVVPIAVKNYGDNPTKVQEFVKGYTLL
HEMGFSSNSVDEALLMYDNDTDKALAYFLNGSS-------

>P.vulgaris_008G159900.1
------MSSSPGLGIRVFIKPEYRITPPP------------------------------------------HL-LP---H
SGDIQRSNF-QFDFGLERKILSEGN-KENP--VSVSDP---IVSKYIAMGLSRDAVAIAVANYGDNPAKIPEFVKSYTLL
REMGFSSTSVAEALVMYDNDTDKALAHFLNGSS-------

>B.distachyon_1g48630.2
------MSSSTSMGIQVVIKPEYRITPPP------------------------------------------QL-TP---Q
MVEVSRSTF-NFDFEYERKILAEAE-KENPMQATPGDP---VVQKYISMGLGREAVSFAVLNYGDNPTKVKEFVKSYNAL
HEMGFTSSNVPELLAMHDNDPDKVIQHLLSTP--------

>O.sativa_LOC_Os06g06530.1
------MSSSTSMGIQVVIKPAYRITPPP------------------------------------------QL-PP---Q
LTEIPRSTF-NFDFEYERKILAEAE-KENP--ATPGDP---VVDKYISMGLGREAVSFAVLNYGDNPAKVKEFVKSYNAL
HEMGFTSSNVPELLAIHDNDPDKVIQHLIGTS--------

>B.rapa_C01396.1
------MSSSSGLGIKVTLKPEYRITPPP------------------------------------------PL-LP---R
VGDVPRSSF-QFDFGLERKILAEAE-KENP--SMGVDP---VVMKY--AGLNREAVNIAVANYGDNPTKVQEFANGFTAL
REMGFPTNAVADALFMFENDTEKALSHLLHGSS-------

>M.pusilla_62799
------MQQSNGAGVRLVIPKEYQLTPPVRAPRKKSPFNERGCERSIRCRVRRHPGNPTPDPPSSPPLPRTQVSLP---D
AEPPSSDAA-DFDTTRERNVLLEEGLEESP--GAPDDP---TVAEYVAGGHPRDAVTLGLAMWGDKRDRVVQFCVGFEQM
AGMGFRPEHVAGALASNDNDVEKAIAACLSESRSLPPGRH

> C.subellipsoidea_64252
------MTSQNFPLLRVQIAEQYRTLPPV------------------------------------------MV-SP---G
LDNIQQSSF-TYNFDYERRIEAEDS-AAAS--VQVEDPWTSQVLKYTEMGFSREEVCMALAALGDKDNEFMDFCKNYREL
RSMGFPKATVAGALVAHTNDFAAATEACLAAQ--------

>A.thaliana_AT5G53330.1
------M--SSGIGIRVNLKPEYRITPPP------------------------------------------QL-LP---R
VGDIHRSSF-QFDFGLERKVLAEAE-KDNPGQMQGVDH---VVMKYTASGLNREAVNIAVANYGDNPTKVQEFANGFTAI
REMGFPTNAVADALFMFENDTDKALAHLLHGSS-------

>S.tuberosum_PGSC0003DMT400074355
------MSSTTGIGIRVAIKPEYQITPPP------------------------------------------PL-AP---Q
-GDVPQCTF-QFDFDLEKKILAEADQKESQ--ASSGDP---VMIKYIAFGLNREAVPLAVANYGDNPNKVTEFADGYTYL
KEMGFSSNSAADALLMNDNDTNKAIQHLLNNPSY------

>P.vulgaris_009G136700.1
MVHAYSMSSGLGFGVRVAIKPEYRITPPP------------------------------------------HL-SS---H
AGDNSRSNF-QFDFELERKILAEAD-KDNP--VTALDS---IVSKFIAMGLSQEAVPIAVENYGDNPTKVQEFVKGYTLL
REMGFSSNSVAEALVLNDNRTDGALAHFLNGSS-------

>G.raimondii_007G014400.1
------MSSSSGLGIRVALKPKYRITPPP------------------------------------------QL-SP---Q
VGDIPRSNF-QFDFEFERKILAEAE-KENM--GANSDP---VVSKYIASGLSREAVTLAVANYGDNPTKVREFVTGYNLL
REMGFSSNNVAEALLMYDNDTDKALAHFLNSSS-------

>S.tuberosum_PGSC0003DMT400023416
------MSSNTGIGIRVAIKPEYRITPPP------------------------------------------QL-ST---Q
VGEIPRSTF-NFDFDLEKKILAEAE-KESQ--GYTGDP---MMNKYATSGFNREAVAIAVANYGDNPIKVKEFVEGYTLL
KEMGFSSNSVADALMMNDNDKDKAAAQLLGNSS-------

>Z.marina_Zosma267g00330.1
------MSSTTGMGIRVSIKPEYRITSPP------------------------------------------EL-FP---Q
AKEVPQSKF-HFDFEFERKFLAEIE-KNGF--GAVNDV---VVDKYTSSGLGREAVSFAVLNYGDNPVKVREFVKSYNLL
REMGFVSKDVAEVLAMYDNDTDKALAHLLNTVKG------

>G.max_06G124600.1
------M--SSGLGVRVGIKPEYRITPPP------------------------------------------HL-SS---L
AGDNPRSNF-QFDFGLERKILAEAE-KDNP--VTALDP---IVSKFMAMGLSREAVLIAVENYGDNPTKVHEFVNGYTLL
REMGFSSNSVAEALAMNDNHTDKALAQLLNGSS-------

>P.hallii_J00097.1
------MTSSSKVGIHVAIKPEFRITPPP------------------------------------------QL-PP---Q
MVEIPRSTF-NFDFDYERRILAEAE-KENP--SGSGDP---VVDKYVAMGLGREAVSFAVLNYGDNPAKVKEFVKSYNIL
HEMGFTSPNVPELLAIHDNDPDKVIQRLLSSPS-------

>B.oleracea_030304
------MSSSSGLGIKVTLKPEYRITPPP------------------------------------------QL-LP---R
AGDIPRSGF-QFDFCLERAVLAEAE-KDNP--SMGVDP---LVMKYTASGLNREAVNIAVANYGDNPTKVQEFANGFAAM
REMGFPTNAVAEALFMFDNDTDKALSHLLHGSS-------

>B.oleracea_027997
------MSSSSGLGIKVALKPEYRITPPP------------------------------------------PL-LP---R
AGDIPRSSF-QFDFGLERKVLAEAE-KENP--SMGVDP---VVMKY--AGLNREAVNIAVANYGDNPTKVQEFANGFTAL
REMGFPTNAVSDALFMFENDTEKALSHLLHGSS-------

>G.max_04G239200.1
------M--SSGFGVRVGIKPEYRITPPP------------------------------------------HL-SS---L
AGDNPRSNF-QFDFGLERKILAEAE-KDNP--VTALDP---IVSKFMAMGLSQEAVPIAVENYGDNPTKVQEFVNGYTLL
REMGFSSNSVADALVMNDNHTDKALAHFLNGSS-------

>A.trichopoda_evm_27.model.AmTr_v1.0_scaffold00001.468
------MSPSSSLGIRVAIKPAYRITPPP------------------------------------------QL-SP---Q
MAEIPRCSF-LFDFEFERKILAEAE-KESQ--ESAADQ---LVNKYAALGLNREAVSFAVANYGDNANKVREFVSSYNLL
REMGFASTNVARVLVMYDNDRDKALAHFLGSSV-------

>Z.mays_GRMZM2G071249_T01
------MSSSSKVGIQVAIKPEFRITPPP------------------------------------------QL-PP---E
MVEIPRSTF-NFDFEYERMILAEAE-KENP--SGSGDP---VVDKYVSMGLGRQAVSFAVLNYGDNPTKVKEFVKSYSIL
HEMGFTSPNVPELLAIHDNDPDKVIQRLLSSPS-------

>T.cacao_1EG015327t1
------MSSSSGLGVRVALKPEYRITPPP------------------------------------------QL-LP---Q
VGDIPRSNF-QFDFGFERKILAEAE-NESM--GANADP---VVSKYIASGLNREAVTVAVANYGDNPTKVREFVHSYNLL
REMGFSSNNVAEALLMYENDTDKALAHFLNNSS-------

>S.fallax_0069s0038.1
------MSSSSGTGIKVTIKPIYQVAPPV------------------------------------------QL-LP---Q
GGEVPRSLF-QFDFDLERRILAAGE-SPGQ--AEVDDP---AVGKYIAMGLNKEAVVMAIRTLGDVQNKVLDFCPSYDRL
QEMGFQPDAVAAALAKSDIDFEQSLARLVSL---------

>E.salsugineum_10014603m
------MSSSSGLGIKVTMKPEYRITPPP------------------------------------------QL-LP---R
VADIPRSSF-QFDFSLEKKVLAEAE-KENP--SMGVDP---IVMKYAGSGLNREAVNIAVANYGDNPTKVQEFANGFSAI
REMGFPTNAVADALFMFENDTEKALAHLLHGSS-------

>C.rubella_10027076m
------MSSSSGLGIKVNLKPEYRITPPP------------------------------------------QL-LP---R
VGDIHRSSF-QFDFGLERKVLAEAE-KDTP--SMGVDP----VMKY--AGLNREAVNIAVANYGDNPTKVQEFANGFTAI
REMGFPPNSVAEALFMFENDTEKALAHLLHGSS-------
